# Supplementary material for: Development of a UHPLC-MS/MS Method for the Determination of Moxidectin in Rat Plasma and Its Application in Pharmacokinetics
Source: Molecules. 2024 Oct 10;29(20):4786. doi: 10.3390/molecules29204786 (PMC11510379; doi:10.3390/molecules29204786)
Supplement: Supplementary file 1 [file molecules-29-04786-s001.zip]

Archive with 1 entries (1 files):
- molecules-3230196-supplementary.pdf
